# Supplementary material for: Wentilactone A Reverses the NF-κB/ECM1 Signaling-Induced Cisplatin Resistance through Inhibition of IKK/IκB in Ovarian Cancer Cells
Source: Nutrients. 2022 Sep 14;14(18):3790. doi: 10.3390/nu14183790 (PMC9504226; doi:10.3390/nu14183790)
Supplement: Supplementary file 1 [file nutrients-14-03790-s001.zip]

Archive with 1 entries (1 files):
- nutrients-1830118-supplementary.pdf
